# Supplementary material for: Carnosic Acid Attenuates TNF-α-Induced Insulin Resistance by Regulating Mitochondrial Function in 3T3-L1 Adipocytes
Source: Curr Issues Mol Biol. 2026 Jul 20;48(7):736. doi: 10.3390/cimb48070736 (PMC13409672; doi:10.3390/cimb48070736)
Supplement: Supplementary file 1 [file cimb-48-00736-s001.zip]

Archive with 1 entries (1 files):
- cimb-4389278-supplementary.pdf
